# Supplementary material for: Design and Synthesis of Novel Phenylahistin Derivatives Based on Co-Crystal Structures as Potent Microtubule Inhibitors for Anti-Cancer Therapy
Source: Mar Drugs. 2022 Nov 29;20(12):752. doi: 10.3390/md20120752 (PMC9785606; doi:10.3390/md20120752)
Supplement: Supplementary file 1 [file marinedrugs-20-00752-s001.zip]

Archive with 1 entries (1 files):
- marinedrugs-2030600-supplementary.pdf
